# Supplementary material for: Biological Profile of Two Gentiana lutea L. Metabolites Using Computational Approaches and In Vitro Tests
Source: Biomolecules. 2021 Oct 9;11(10):1490. doi: 10.3390/biom11101490 (PMC8533323; doi:10.3390/biom11101490)
Supplement: Supplementary file 1 [file biomolecules-11-01490-s001.zip]

Archive with 1 entries (1 files):
- biomolecules-1390910-supplementary.pdf
